# Supplementary material for: Photosynthesis-Related Responses of Colombian Elite Hevea brasiliensis Genotypes under Different Environmental Variations: Implications for New Germplasm Selection in the Amazon
Source: Plants (Basel). 2021 Oct 28;10(11):2320. doi: 10.3390/plants10112320 (PMC8620879; doi:10.3390/plants10112320)
Supplement: Supplementary file 1 [file plants-10-02320-s001.zip]

Archive with 1 entries (1 files):
- plants-1409497-supplementary.pdf
